# Supplementary material for: Hyperspectral reflectance and agro-physiological traits for field identification of salt-tolerant wheat genotypes using the genotype by yield*trait biplot technique
Source: Front Plant Sci. 2023 Aug 2;14:1165113. doi: 10.3389/fpls.2023.1165113 (PMC10434226; doi:10.3389/fpls.2023.1165113)
Supplement: Supplementary file 1 [file DataSheet_1.zip]

Archive with 2 entries (2 files):
- Supplemental materials/Supplimental Figures.docx
- Supplemental materials/Supplimental Tables.docx
